# Supplementary material for: The relationship between sleep duration, cognition and dementia: a Mendelian randomization study
Source: Int J Epidemiol. 2019 May 7;48(3):849–60. doi: 10.1093/ije/dyz071 (PMC6659373; doi:10.1093/ije/dyz071)
Supplement: dyz071_Supplementary_Materials [file dyz071_supplementary_materials.zip]

Archive with 4 entries (3 files):
- dyz071-suppl_data/
- dyz071-suppl_data/Supplementary Methods.docx
- dyz071-suppl_data/Supplementary Figures.docx
- dyz071-suppl_data/Supplementary Tables.xlsx
