# Supplementary material for: The relationship between sleep duration, cognition and dementia: a Mendelian randomization study
Source: Int J Epidemiol. 2019 May 7;48(3):849–60. doi: 10.1093/ije/dyz071 (PMC6659373; doi:10.1093/ije/dyz071)
Supplement: dyz071_Supplementary_Materials [file dyz071_supplementary_materials.zip › dyz071-suppl_data/Supplementary Tables.xlsx]

## Sheet: Contents
Supplementary Tables
The relationship between sleep duration, cognition, and dementia: A Mendelian randomization study
Table	Contents
STable 1	List of ICD-10 codes for dementia
STable 2	List of UK Biobank codes for comorbidities
STable 3	List of UK Biobank codes for sleep-inducing drugs
STable 4	List of variables in the present study
STable 5	List of SNPs for sleep duration in the genetic instrument
STable 6	Full analysis results
STable 7	Associations of genetic score with variables in the models
STable 8	Estimation of bias due to sample overlap

## Sheet: STable 1
STable 1. List of ICD-10 codes for dementia
Code	Term
F050	Delirium not superimposed on dementia, so described
G310	Circumscribed brain atrophy
G311	Senile degeneration of brain, not elsewhere classified
G312	Degeneration of nervous system due to alcohol
G318	Other specified degenerative diseases of nervous system
G319	Degenerative disease of nervous system, unspecified
I673	Binswanger's disease
F00	Dementia in Alzheimer's disease
F000A	Dementia in Alzheimer's disease with early onset
F001A	Dementia in Alzheimer's disease with late onset
F002A	Dementia in Alzheimer's disease, atypical or mixed type
F009A	Dementia in Alzheimer's disease, unspecified
F01	Vascular dementia
F010	Vascular dementia of acute onset
F011	Multi-infarct dementia
F012	Subcortical vascular dementia
F013	Mixed cortical and subcortical vascular dementia
F018	Other vascular dementia
F019	Vascular dementia, unspecified
F02	Dementia in other diseases classified elsewhere
F020A	Dementia in Pick's disease
F021A	Dementia in Creutzfeldt-Jakob disease
F022A	Dementia in Huntington's disease
F023A	Dementia in Parkinson's disease
F024A	Dementia in human immunodeficiency virus [HIV] disease
F028A	Dementia in other specified diseases classified elsewhere
F03X	Unspecified dementia
F051	Delirium superimposed on dementia
G300	Alzheimer disease with early onset
G301	Alzheimer disease with late onset
G308	Other Alzheimer disease
G309	Alzheimer disease, unspecified

## Sheet: STable 2
STable 2. List of UK Biobank codes for comorbidities
Categories	Codea	Illneses
Cardiovascular	1066	heart/cardiac problem
	1074	angina
	1075	heart attack/myocardial infarction
	1076	heart failure/pulmonary odema
	1077	heart arrhythmia
	1471	atrial fibrillation
	1483	atrial flutter
	1484	wolff parkinson white / wpw syndrome
	1485	irregular heart beat
	1486	sick sinus syndrome
	1487	svt / supraventricular tachycardia
	1078	heart valve problem/heart murmur
	1584	mitral valve disease
	1585	mitral regurgitation / incompetence
	1488	mitral valve prolapse
	1489	mitral stenosis
	1586	aortic valve disease
	1587	aortic regurgitation / incompetence
	1490	aortic stenosis
	1079	cardiomyopathy
	1588	hypertrophic cardiomyopathy (hcm / hocm)
	1080	pericardial problem
	1589	pericarditis
	1590	pericardial effusion
	1081	stroke
	1082	transient ischaemic attack (tia)
	1083	subdural haemorrhage/haematoma
	1086	subarachnoid haemorrhage
	1425	cerebral aneurysm
	1067	peripheral vascular disease
	1087	leg claudication/ intermittent claudication
	1088	arterial embolism
	1492	aortic aneurysm
	1591	aortic aneurysm rupture
	1592	aortic dissection
	1426	myocarditis
	1479	rheumatic fever
	1068	venous thromboembolic disease
	1093	pulmonary embolism +/- dvt
	1094	deep venous thrombosis (dvt)
	1473	high cholesterol
	1493	other venous/lymphatic disease
	1494	varicose veins
	1495	lymphoedema
	1593	varicose ulcer
Respiratory	1111	asthma
	1112	chronic obstructive airways disease/copd
	1113	emphysema/chronic bronchitis
	1114	bronchiectasis
	1115	interstitial lung disease
	1472	emphysema
	1412	bronchitis
	1496	alpha-1 antitrypsin deficiency
	1114	bronchiectasis
	1120	asbestosis
	1121	pulmonary fibrosis
	1122	fibrosing alveolitis/unspecified alveolitis
	1123	sleep apnoea
	1124	respiratory failure
	1125	pleurisy
	1126	spontaneous pneumothorax/recurrent pneumothorax
	1117	other respiratory problems
	1497	pneumothorax
	1498	empyema
	1411	lung abscess
	1398	pneumonia
	1595	pleural plaques (not known asbestosis)
	1596	pleural effusion
Diabetes & Metabolic	1220	diabetes
	1221	gestational diabetes
	1222	type 1 diabetes
	1223	type 2 diabetes
Neurology	1032b	brain cancer / primary malignant brain tumour
	1244	infection of nervous system
	1245	brain abscess/intracranial abscess
	1246	encephalitis
	1247	meningitis
	1248	spinal abscess
	1261	multiple sclerosis
	1262	parkinsons disease
	1264	epilepsy
	1258	chronic/degenerative neurological problem
	1433	cerebral palsy
	1266	head injury
Psychiatry	1614	stress
	1288	nervous breakdown
	1289	schizophrenia
	1290	deliberate self-harm/suicide attempt
	1291	mania/bipolar disorder/manic depression
	1286	depression
	1469	post-traumatic stress disorder
	1286	depression
	1531	post-natal depression
	1482	chronic fatigue syndrome
	1243	psychological/psychiatric problem
a UK Biobank data-coding 6 for non-cancer illnesses:
http://biobank.ctsu.ox.ac.uk/crystal/coding.cgi?id=6
b UK Biobank data-coding 3 for cancer:
http://biobank.ctsu.ox.ac.uk/crystal/coding.cgi?id=3

## Sheet: STable 3
STable 3. List of UK Biobank codes for sleep-inducing drugs
Codea	Drug name
1140863120	loprazolam
1140863144	zopiclone
1140863152	diazepam
1140863182	nitrazepam
1140863202	temazepam
1140863244	valium 2mg tablet
1140863268	clobazam
1140863302	lorazepam
1140863442	oxazepam
1140879730	buspirone
1140910706	phenobarbital
1141152732	mirtazapine
1141152736	zispin 30mg tablet
2038460068	phenobarbitone
a UK Biobank data-coding 4 for self-reported medication / treatment:
http://biobank.ctsu.ox.ac.uk/crystal/coding.cgi?id=4&nl=1
NOTE: Use of sleep-inducing drugs was defined as regular use of hypnotics and anxiolytics according to the British National Formulary treatment summary. Since self-reported medication data were unsorted, only drugs with ≥50 users were considered for deriving this variable.

## Sheet: STable 4
STable 4. List of variables in the present study
Variable	UK Biobank data-field name	UK Biobank data-field ID
Sleep duration	Sleep duration	1160
Cognitive assessment
Visual memory (baseline assessment)	Number of incorrect matches in round	399
Visual memory (online follow-up)	Number of incorrect matches in round	20132
Reaction time (baseline assessment)	Mean time to correctly identify matches	20023 (instance 0)*
Reaction time (repeated assessment)	Mean time to correctly identify matches	20023 (instance 1)*
Linked hospital record (used to derive all-cause dementia)	Diagnoses - main ICD10	41202
	Diagnoses - secondary ICD10	41204
Sex	Sex	31
Age	Age at recruitment	21022
Qualifications	Qualifications	6138
Employment status	Current employment status	6142
Townsend deprivation index	Townsend deprivation index at recruitment	189
Smoking status	Smoking status	20116
Alcohol consumption	Alcohol intake frequency	1558
Body mass index (BMI)	Body mass index (BMI)	21001
Systolic blood pressure	Systolic blood pressure, automated reading	4080
Diastolic blood pressure	Diastolic blood pressure, automated reading	4079
Self-reported illnesses (used to derive comorbidities)	Cancer code, self-reported	20001
	Non-cancer illness code, self-reported	20002
Use of sleep inducing medication, self-reported	Treatment/medication code	20003
* Data for baseline and repeated assessments of reaction time are listed under the same field ID, with different “instances”: instance 0 indicates data from initial assessment visit (2006–2010), instance 1 indicates data from first repeat assessment visit (2012–2013).
Further details are available on the UK Biobank online data showcase:
http://biobank.ctsu.ox.ac.uk/crystal/

## Sheet: STable 5
STable 5. List of SNPs for sleep duration in the genetic instrument [adapted from Dasthi, et al. (2018)]
SNP	Chr:position (GRCh Build 37)	Nearest gene(s)	Alleles (E/A)	EAF	Published genetic association			Within study genetic association
					Beta (min)	SE (min)	P-value	Beta (min)	SE (min)	P-value
rs7556815	2:114085785	PAX8, LOC100130100	A/G	0.219	2.443	0.164414	1.3e-49	2.50441	0.174749	1.3909e-46
rs75539574	2:58871658	VRK2, LINC01122	C/A	0.086	2.175	0.243913	6.9e-19	2.04644	0.259644	3.22874e-15
rs12607679	18:53059748	TCF4	T/C	0.738	1.208	0.15557	8.3e-15	1.05428	0.165036	1.67903e-10
rs915416	1:34731984	CSMD2, C1orf94, GJB5	C/G	0.29	1.156	0.149671	9.9e-15	1.07855	0.159087	1.20521e-11
rs9940646	16:53800629	FTO	C/G	0.578	1.017	0.137447	1.2e-13	0.926193	0.145966	2.22024e-10
rs13109404	4:102896591	BANK1	T/G	0.928	1.872	0.264497	1.4e-12	1.99863	0.280965	1.13198e-12
rs8050478	16:56120461	GNAO1	G/A	0.5	0.96	0.135886	1.7e-12	0.918705	0.144228	1.89259e-10
rs56372231	5:102321905	PAM, PPIP5K2, GIN1, C5ORF30	T/C	0.334	1.017	0.143989	2.2e-12	1.02289	0.152862	2.20724e-11
rs13088093	3:135838598	PPP2R3A, PCCB, STAG1, MSL2	G/T	0.336	0.976	0.144141	7e-12	0.928455	0.153126	1.33311e-09
rs2079070	7:114126432	FOXP2	C/G	0.265	1.053	0.153983	7.5e-12	1.08334	0.163229	3.20294e-11
rs34556183	6:28584775	ZBED9,SCAND3, LOC646160,	A/G	0.72	1.015	0.151394	2.3e-11	0.914892	0.160535	1.20499e-08
rs3095508	16:6550400	RBFOX1	C/A	0.594	0.921	0.138262	3.1e-11	0.99748	0.146801	1.08497e-11
rs34731055	7:2106928	MAD1L1	T/C	0.181	1.168	0.176867	3.7e-11	1.08333	0.18805	8.36837e-09
rs73219758	8:14279446	SGCZ	G/A	0.708	0.984	0.149716	5.6e-11	1.03052	0.159061	9.24596e-11
rs10973207	9:37100525	EBLN3, ZCCHC7	T/G	0.158	1.226	0.187436	6e-11	1.10462	0.199129	2.90151e-08
rs2139261	17:21313223	KCNJ12	G/C	0.749	1.122	0.173869	8.5e-11	1.0647	0.18461	8.0553e-09
rs4592416	11:43800474	HSD17B12	G/A	0.464	0.881	0.136206	9.3e-11	0.973461	0.144673	1.71175e-11
rs365663	5:1428883	SLC6A3	A/G	0.546	0.878	0.136714	1e-10	0.893637	0.14523	7.59022e-10
rs1517572	11:28829882	METT5D1, OR2BH1P	C/A	0.581	0.879	0.13768	1.5e-10	0.876942	0.146236	2.01283e-09
rs7915425	10:125016501	BUB3, LOC100131719, GPR26	T/C	0.175	1.144	0.179375	2e-10	1.24226	0.190724	7.34804e-11
rs330088	8:9149746	PPP1R3B, LOC100129150	C/T	0.547	0.868	0.136607	2.7e-10	0.99722	0.145114	6.33247e-12
rs8038326	15:47989799	SEMA6D	A/G	0.727	0.955	0.152442	2.8e-10	1.03824	0.161973	1.45535e-10
rs460692	5:3126584	LINC01377, LOC100132531, LOC285577	C/T	0.137	1.263	0.199898	3.6e-10	1.12306	0.212531	1.26261e-07
rs9382445	6:54937974	FAM83B	T/C	0.623	0.872	0.140032	4.8e-10	0.906349	0.148627	1.07303e-09
rs4767550	12:117951150	KSR2	G/A	0.414	0.858	0.138576	6.3e-10	0.802039	0.147149	5.02207e-08
rs11885663	2:166944004	SCN1A, GALNT3, TTC21B	T/C	0.248	0.973	0.157087	8.6e-10	1.02699	0.167036	7.83178e-10
rs1991556	17:44083402	MAPT, STH, KANSL1,LOC644157, LOC644172	G/A	0.774	0.994	0.163424	1e-09	0.96365	0.172975	2.53234e-08
rs1057703	11:122830251	BSX, C11orf63	G/T	0.147	1.164	0.192397	1.1e-09	1.15067	0.204093	1.72087e-08
rs4128364	2:147612734	PABPCP2, LOC100133235	C/T	0.339	0.876	0.143452	1.4e-09	0.894752	0.152601	4.53622e-09
rs61796569	1:66476437	PDE4B	T/C	0.27	0.927	0.153866	1.5e-09	0.738739	0.163515	6.24697e-06
rs10483350	14:29816155	MIR548AI, LOC100128215, PRKD1	G/A	0.195	1.042	0.172056	1.5e-09	1.03985	0.182695	1.25751e-08
rs7115226	11:113408518	DRD2	A/C	0.074	1.594	0.261479	1.7e-09	1.57784	0.27744	1.29167e-08
rs269054	1:57864304	DAB1	A/T	0.422	0.819	0.137596	2.1e-09	0.804184	0.146201	3.78647e-08
rs112230981	3:55879269	ERC2	A/G	0.95	1.892	0.313672	2.2e-09	1.67091	0.333334	5.36675e-07
rs11602180	11:48162453	PTPRJ, OR4X2, OR4B1, OR4S1, OR4X1	C/T	0.837	1.095	0.183948	2.3e-09	1.02249	0.195719	1.7483e-07
rs2192528	4:18327896	LCORL, LOC645174	A/G	0.48	0.802	0.136152	2.7e-09	0.839432	0.144564	6.37365e-09
rs12246842	10:21830580	MLLT10, DNAJC1, SKIDA1	A/G	0.46	0.804	0.136455	3.9e-09	0.716319	0.144857	7.61362e-07
rs205024	17:11227352	SHISA6	T/C	0.384	0.83	0.139627	3.9e-09	0.911565	0.148224	7.75299e-10
rs12567114	1:98527951	DPYD	A/G	0.276	0.89	0.152418	4.3e-09	0.921752	0.162204	1.32617e-08
rs7616632	3:137031237	IL20RB, NPM1P17	T/G	0.522	0.792	0.136153	4.3e-09	0.7653	0.144663	1.22174e-07
rs6575005	14:26954078	NOVA1	T/C	0.758	0.934	0.158503	4.4e-09	1.03382	0.168188	7.90623e-10
rs1776776	9:140497072	ARRDC1, MRPL41, EHMT1, ARRDC1-AS1, DPH7, ZMYND19	T/C	0.874	1.198	0.204643	4.9e-09	filtered out*
rs11621908	14:78495761	ADCK1, FRDAP	C/T	0.917	1.446	0.249779	5.6e-09	1.52464	0.265743	9.62112e-09
rs10421649	19:9942262	PIN1, OLFM2	A/T	0.557	0.798	0.137677	6.9e-09	0.849022	0.146096	6.19603e-09
rs2072727	20:43538733	YWHAB, PABPC1L	T/C	0.436	0.795	0.137104	7.9e-09	0.816055	0.145463	2.02271e-08
rs113113059	6:43160375	CUL9, MEA1, PPP2R5D, SMAD5-AS2, SRF, CUL7, DNPH1, MRPL2, TTBK1, RRP36, KLC4, KLHDC3	T/C	0.78	0.968	0.164239	8.4e-09	0.913757	0.174526	1.64407e-07
rs374153	2:40382712	SLC8A1	C/T	0.158	1.057	0.186185	9.1e-09	0.937091	0.197563	2.10319e-06
rs151014368	5:176751059	LMAN2, FGFR4, SLC34A1, RGS14, PRELID1, NSD1, MXD3	A/G	0.206	0.966	0.169175	9.1e-09	0.867575	0.179768	1.39247e-06
rs62120041	2:9185564	MBOAT2	T/C	0.934	1.567	0.274498	9.6e-09	1.87557	0.291361	1.21636e-10
rs7503199	17:8134275	PER1, PFAS, SMAD5-AS5, VAMP2, AURKB, ARHGEF15, RANGRF, BORCS6, CTC1, TMEM107, KRBA2, SLC25A35	C/T	0.734	0.885	0.15383	1e-08	0.839928	0.16312	2.61668e-07
rs1939455	11:101520886	TRPC6	G/T	0.879	1.226	0.213671	1.2e-08	1.26098	0.227834	3.11828e-08
rs7951019	11:118358027	KMT2A,ARCN1, IFT46, TMEM25	G/T	0.032	2.213	0.391251	1.2e-08	2.02063	0.414269	1.07397e-06
rs17732997	3:70470834	FOXP1, LOC100128160	C/G	0.569	0.776	0.137292	1.2e-08	0.714878	0.145847	9.50718e-07
rs61985058	14:60233841	RTN1	T/C	0.143	1.116	0.193736	1.3e-08	1.02652	0.205635	5.97677e-07
rs17427571	4:82254908	PRKG2	A/G	0.684	0.83	0.146126	1.3e-08	0.752512	0.155313	1.26532e-06
rs7806045	7:132610266	CHCHD3	T/C	0.755	0.887	0.157546	1.4e-08	0.889777	0.167377	1.06065e-07
rs35531607	4:92533225	CCSER1	C/T	0.474	0.77	0.136367	1.5e-08	0.68186	0.144772	2.47862e-06
rs7644809	3:107564459	BBX, LOC285205	T/C	0.422	0.784	0.138089	1.6e-08	0.762359	0.146756	2.05002e-07
rs9345234	6:93162639	LOC100129847, LOC100128159	C/A	0.578	0.781	0.137936	1.8e-08	0.633612	0.146501	1.5256e-05
rs12791153	11:80685181	LOC729790, LOC646195	T/A	0.081	1.413	0.253014	1.9e-08	1.6124	0.268621	1.94283e-09
rs1263056	11:116576415	BUD13	A/G	0.519	0.768	0.136633	2e-08	0.812618	0.14513	2.1531e-08
rs55658675	14:65554638	MAX, FNTB, GPX2, CHURC1, RAB15	C/T	0.645	0.788	0.142135	2e-08	0.72497	0.150776	1.52242e-06
rs11567976	5:137654218	CDC25C, EGR1, ETF1, GFRA3, HSPA9, NME5, CDC23, KIF20A, BRD8, FAM53C, REEP2, KDM3B	T/C	0.571	0.768	0.13711	2.1e-08	0.830491	0.145762	1.2152e-08
rs180769	5:135615615	TRPC7, SMAD5, SMAD5-AS1	T/C	0.425	0.763	0.13763	2.3e-08	0.811059	0.146253	2.92951e-08
rs1553132	11:88297740	GRM5	G/A	0.258	0.87	0.155068	2.5e-08	0.840242	0.164367	3.18779e-07
rs9903973	17:50571227	CA10, LOC339209	C/T	0.467	0.766	0.136316	2.6e-08	0.65673	0.144699	5.66327e-06
rs11614986	12:110007939	MMAB, MVK, KCTD10, UBE3B, MYO1H	A/G	0.821	0.983	0.177061	2.7e-08	0.948118	0.187935	4.5369e-07
rs2231265	6:89790201	PNRC1	G/A	0.772	0.897	0.16195	2.7e-08	1.06384	0.172015	6.22586e-10
rs174560	11:61581764	FADS1, FADS3, RAB3IL1, FADS2, MYRF,V27 TMEM258, FEN1	C/T	0.314	0.815	0.146205	2.8e-08	0.893001	0.155228	8.77645e-09
rs10173260	2:210377845	MAP2	C/T	0.606	0.77	0.138793	2.9e-08	0.823799	0.14747	2.32059e-08
rs72804080	2:59358659	LINC01122, LOC101927285	G/A	0.15	1.068	0.191785	2.9e-08	0.987663	0.204063	1.29845e-06
rs12611523	2:139195328	SPOPL	A/G	0.545	0.758	0.136576	3.1e-08	0.710914	0.145191	9.76036e-07
rs11643715	16:23909538	PRKCB	G/C	0.291	0.834	0.149795	3.2e-08	0.846826	0.159181	1.03824e-07
rs4538155	2:157040773	NR4A2, GPD2	T/C	0.647	0.779	0.14243	3.6e-08	0.846872	0.151475	2.25966e-08
rs34354917	12:38764559	ALG10B, CPNE8	C/A	0.71	0.825	0.150049	3.9e-08	0.706254	0.159277	9.24506e-06
rs80193650	6:33464363	ZBTB9, KIFC1, PHF1, SYNGAP1, CUTA	G/A	0.162	1.01	0.184034	4.1e-08	0.883192	0.195816	6.47287e-06
rs10761674	10:64618340	EGR2, ADO	C/T	0.477	0.74	0.135955	4.2e-08	0.710218	0.144354	8.65493e-07
rs11190970	10:103128332	BTRC, FGF8, NFKB2, PITX3, PSD, FBXW4, GBF1, LDB1, NOLC1, NPM3, MGEA5, PPRC1 POLL, KCNIP2 CUEDC2, FBXL15, C10ORF76, HPS6, C10orf95, ELOVL3	G/A	0.799	0.923	0.169391	4.6e-08	0.841001	0.179842	2.92051e-06
Published genetic association estimates were taken from Dashti, et al. (2018); available from:
https://www.biorxiv.org/content/early/2018/04/19/274977
Within study genetic association estimates were calculated from simple linear regression of sleep duration on individual SNP in the present study population (N =395 803)
NOTE: SNP = single-nucleotide polymorphism, Chr:position = Chromosome:base pair coordinate, GRCh build 37 = Genome Reference Consortium human build 37, Allele E/A = effect / alternative allele, EAF = effect allele frequency, SE = standard error

## Sheet: STable 6
STable 6. Full analysis results
Outcome	Model	Sample*	All 77 SNPs						Excluding rs9940646 (FTO) SNP
			Beta	SE	Exp(beta) / OR	95% LCI	95% UCI	P-value	Beta	SE	P-value
Visual memory	Obs_unadjusted	All	0.00927285	0.000949716	1.00932	1.00744	1.0112	1.60984e-22	–
Visual memory	Obs_adjusted	All	0.00416721	0.00094764	1.00418	1.00231	1.00604	1.09522e-05	–
Visual memory	MR-IVW	All	0.0273407	0.0173325	1.02772	0.993391	1.06323	0.114699	0.0260394	0.0175392	0.137639
Visual memory	MR-Egger	All	0.00569331	0.0628725	1.00571	0.88911	1.1376	0.927848	0.00590579	0.0631514	0.925492
Visual memory	MR-Egger intercept	All	0.000366642	0.00102312	1.00037	0.998363	1.00237	0.720077	0.000341515	0.00102854	0.73986
Visual memory	MR-WME	All	0.0128771	0.0195429	1.01296	0.974894	1.05251	0.509952	0.0104934	0.0196816	0.593924
Visual memory	MR-IVW	A on B	0.0346665	0.0204163	1.03527	0.994666	1.07754	0.0895114	0.0334382	0.0206763	0.105831
Visual memory	MR-Egger	A on B	-0.0131346	0.0659275	0.986951	0.867318	1.12309	0.842084	-0.0130709	0.0662807	0.843667
Visual memory	MR-Egger intercept	A on B	0.000836653	0.00109687	1.00084	0.998688	1.00299	0.445603	0.000815443	0.00110375	0.460031
Visual memory	MR-WME	A on B	0.0214467	0.0253897	1.02168	0.972081	1.07381	0.398277	0.0210104	0.025736	0.414282
Visual memory	MR-IVW	B on A	0.0203379	0.0192273	1.02055	0.982803	1.05974	0.290164	0.0190753	0.0194544	0.326834
Visual memory	MR-Egger	B on A	0.0341443	0.0539829	1.03473	0.930847	1.15022	0.527058	0.0343512	0.0542336	0.526477
Visual memory	MR-Egger intercept	B on A	-0.00024476	0.000893446	0.999755	0.998006	1.00151	0.784123	-0.000271475	0.000898848	0.762633
Visual memory	MR-WME	B on A	-0.00108785	0.0260295	0.998913	0.949229	1.0512	0.966664	-0.00322341	0.0260282	0.90144
Visual memory	MR-IVW	Meta A & B	0.0270729	0.0139972	1.02744	0.999639	1.05602	0.0530939	0.0258198	0.0141686	0.0684063
Visual memory	MR-Egger	Meta A & B	0.0151682	0.0417674	1.01528	0.935481	1.10189	0.716487	0.0153338	0.0419733	0.714871
Visual memory	MR-WME	Meta A & B	0.0104598	0.0181752	1.01051	0.975151	1.04716	0.564955	0.00903027	0.0183005	0.6217
Reaction time	Obs_unadjusted	All	0.00521158	0.000276315	1.00523	1.00468	1.00577	2.38571e-79	–
Reaction time	Obs_adjusted	All	0.00171592	0.000261197	1.00172	1.0012	1.00223	5.05031e-11	–
Reaction time	MR-IVW	All	0.0110338	0.00484622	1.01109	1.00154	1.02074	0.0227991	0.0107148	0.00490674	0.0289849
Reaction time	MR-Egger	All	-0.00359876	0.0175063	0.996408	0.962799	1.03119	0.837127	-0.00354901	0.0175958	0.840154
Reaction time	MR-Egger intercept	All	0.000247832	0.000284879	1.00025	0.99969	1.00081	0.384324	0.000241949	0.000286581	0.398524
Reaction time	MR-WME	All	0.00501435	0.00606579	1.00503	0.993149	1.01705	0.408429	0.004821	0.00610092	0.429406
Reaction time	MR-IVW	A on B	0.01127	0.00617576	1.01133	0.999166	1.02365	0.0680192	0.010777	0.00624698	0.0844983
Reaction time	MR-Egger	A on B	-0.00389465	0.0199348	0.996113	0.957944	1.0358	0.845104	-0.00386868	0.0200192	0.846764
Reaction time	MR-Egger intercept	A on B	0.000265424	0.000331665	1.00027	0.999615	1.00092	0.42355	0.000256784	0.000333371	0.441144
Reaction time	MR-WME	A on B	0.0109443	0.00754256	1.011	0.996169	1.02606	0.146776	0.00933183	0.0075883	0.218785
Reaction time	MR-IVW	B on A	0.0101638	0.00529552	1.01022	0.999785	1.02076	0.0549439	0.0100302	0.00536715	0.0616498
Reaction time	MR-Egger	B on A	0.000114064	0.0148232	1.00011	0.971476	1.0296	0.99386	0.000131469	0.0149204	0.99297
Reaction time	MR-Egger intercept	B on A	0.000178161	0.000245331	1.00018	0.999697	1.00066	0.467712	0.000175914	0.000247285	0.476849
Reaction time	MR-WME	B on A	0.00954039	0.0077393	1.00959	0.994387	1.02502	0.21768	0.00845554	0.00774252	0.274793
Reaction time	MR-IVW	Meta A & B	0.0106325	0.00402001	1.01069	1.00276	1.01868	0.00817157	0.0103473	0.00407098	0.0110305
Reaction time	MR-Egger	Meta A & B	-0.00131324	0.0118951	0.998688	0.975674	1.02224	0.912091	-0.00129703	0.0119632	0.913664
Reaction time	MR-WME	Meta A & B	0.0102604	0.00540161	1.01031	0.999674	1.02107	0.0574967	0.0089025	0.00541944	0.100446
Decline in visual memory	Obs_unadjusted	All	-0.0126012	0.0164753	0.987478	0.956101	1.01988	0.444357	–
Decline in visual memory	Obs_adjusted	All	-0.0254959	0.0166399	0.974826	0.943547	1.00714	0.125469	–
Decline in visual memory	MR-IVW	All	0.0736268	0.189701	1.07641	0.742167	1.56117	0.697928	0.0638982	0.192201	0.739546
Decline in visual memory	MR-Egger	All	-0.85592	0.68103	0.424892	0.111837	1.61425	0.208825	-0.854541	0.685039	0.212238
Decline in visual memory	MR-Egger intercept	All	0.0157348	0.0110779	1.01586	0.99404	1.03816	0.155499	0.0155698	0.0111526	0.162693
Decline in visual memory	MR-WME	All	-0.0490631	0.273624	0.952121	0.556908	1.6278	0.857695	-0.0530097	0.27618	0.84779
Decline in visual memory	MR-IVW	A on B	0.169691	0.252811	1.18494	0.721943	1.94486	0.502081	0.144697	0.254908	0.570277
Decline in visual memory	MR-Egger	A on B	-0.000348967	0.817225	0.999651	0.201477	4.95988	0.999659	0.00108626	0.819289	0.998942
Decline in visual memory	MR-Egger intercept	A on B	0.00297749	0.0136012	1.00298	0.976598	1.03008	0.826718	0.00251901	0.0136479	0.853566
Decline in visual memory	MR-WME	A on B	0.204225	0.386579	1.22657	0.574959	2.61668	0.5973	0.187773	0.38811	0.628518
Decline in visual memory	MR-IVW	B on A	0.00394273	0.267039	1.00395	0.594851	1.6944	0.98822	0.0102331	0.270662	0.969841
Decline in visual memory	MR-Egger	B on A	-0.710848	0.747769	0.491228	0.113444	2.12708	0.341795	-0.712077	0.752503	0.344007
Decline in visual memory	MR-Egger intercept	B on A	0.0126461	0.0123577	1.01273	0.988492	1.03755	0.306151	0.01281	0.0124531	0.303637
Decline in visual memory	MR-WME	B on A	-0.0774466	0.381309	0.925476	0.438323	1.95405	0.839051	-0.0252471	0.392089	0.948659
Decline in visual memory	MR-IVW	Meta A & B	0.0913501	0.183588	1.09565	0.764544	1.57016	0.618779	0.081492	0.185567	0.660551
Decline in visual memory	MR-Egger	Meta A & B	-0.387069	0.551676	0.679044	0.230309	2.0021	0.482914	-0.385743	0.554209	0.486413
Decline in visual memory	MR-WME	Meta A & B	0.0614562	0.27147	1.06338	0.624618	1.81036	0.820904	0.0823492	0.275831	0.765284
Decline in reaction time	Obs_unadjusted	All	0.0171529	0.0411269	1.0173	0.938517	1.1027	0.676624	–
Decline in reaction time	Obs_adjusted	All	-0.00355373	0.0407137	0.996453	0.920028	1.07923	0.930444	–
Decline in reaction time	MR-IVW	All	0.420606	0.505803	1.52288	0.565101	4.104	0.405657	0.33341	0.506285	0.51019
Decline in reaction time	MR-Egger	All	-0.500566	1.85192	0.606188	0.0160787	22.854	0.786933	-0.486815	1.84067	0.791413
Decline in reaction time	MR-Egger intercept	All	0.0155632	0.0300867	1.01568	0.957523	1.07738	0.604962	0.0138774	0.0299283	0.64287
Decline in reaction time	MR-WME	All	-0.0750606	0.714002	0.927687	0.228898	3.75977	0.916275	-0.165493	0.723536	0.81908
Decline in reaction time	MR-IVW	A on B	0.538525	0.677737	1.71348	0.453929	6.46798	0.426851	0.346764	0.661836	0.600318
Decline in reaction time	MR-Egger	A on B	1.73937	2.18868	5.69374	0.078053	415.342	0.426782	1.75145	2.11989	0.408693
Decline in reaction time	MR-Egger intercept	A on B	-0.0210391	0.0364444	0.979181	0.911678	1.05168	0.563742	-0.0246512	0.03533	0.485339
Decline in reaction time	MR-WME	A on B	1.02167	0.988713	2.77784	0.400048	19.2886	0.301447	1.0143	0.981872	0.30159
Decline in reaction time	MR-IVW	B on A	-0.0733986	0.71104	0.92923	0.230614	3.74422	0.917783	-0.049828	0.720528	0.944866
Decline in reaction time	MR-Egger	B on A	-4.70613	1.9476	0.0090397	0.000198772	0.411105	0.0156759	-4.71104	1.95846	0.0161515
Decline in reaction time	MR-Egger intercept	B on A	0.0815282	0.0320727	1.08494	1.01884	1.15533	0.0110226	0.0822211	0.0322941	0.0108961
Decline in reaction time	MR-WME	B on A	-0.418936	0.989479	0.657746	0.0945827	4.57409	0.67201	-0.0444896	1.01254	0.964953
Decline in reaction time	MR-IVW	Meta A & B	0.247228	0.490583	1.28047	0.489536	3.34931	0.614298	0.165276	0.487419	0.734546
Decline in reaction time	MR-Egger	Meta A & B	-1.56074	3.22182	0.209981	0.000379982	116.038	0.628083	-1.53073	3.23084	0.635651
Decline in reaction time	MR-WME	Meta A & B	0.301894	0.720304	1.35242	0.3296	5.54926	0.675128	0.501182	0.70488	0.477073
Dementia	Obs_unadjusted	All	0.152511	0.0245147	1.16475	1.11011	1.22209	4.93366e-10	–
Dementia	Obs_adjusted	All	0.0523832	0.02209	1.05378	1.00913	1.10041	0.0177232	–
Dementia	MR-IVW	All	0.167786	0.312367	1.18268	0.641181	2.1815	0.591169	0.202946	0.314774	0.519097
Dementia	MR-Egger	All	-0.555099	1.13031	0.574016	0.0626328	5.26072	0.623353	-0.561204	1.13033	0.619544
Dementia	MR-Egger intercept	All	0.0122367	0.0183883	1.01231	0.976477	1.04946	0.505755	0.0129546	0.0184044	0.481503
Dementia	MR-WME	All	-0.51232	0.471693	0.599104	0.237682	1.51011	0.277422	-0.512301	0.477994	0.283823
Dementia	MR-IVW	A on B	0.0988937	0.426775	1.10395	0.478274	2.54813	0.816753	0.125656	0.430024	0.770128
Dementia	MR-Egger	A on B	-1.08635	1.36797	0.337445	0.023109	4.92747	0.427118	-1.08843	1.36798	0.426236
Dementia	MR-Egger intercept	A on B	0.0207996	0.0228081	1.02102	0.97638	1.0677	0.3618	0.0213434	0.0228297	0.349842
Dementia	MR-WME	A on B	0.260622	0.64998	1.29774	0.363013	4.63928	0.688443	0.272926	0.654141	0.676511
Dementia	MR-IVW	B on A	0.261383	0.453029	1.29872	0.534439	3.15599	0.563961	0.302759	0.45758	0.508194
Dementia	MR-Egger	B on A	0.555413	1.28438	1.74266	0.140588	21.6011	0.665423	0.549343	1.28829	0.669807
Dementia	MR-Egger intercept	B on A	-0.00518934	0.0211922	0.994824	0.95435	1.03702	0.806557	-0.00436241	0.0212856	0.837614
Dementia	MR-WME	B on A	-0.309722	0.675359	0.733651	0.195264	2.75649	0.646519	-0.308871	0.682734	0.650978
Dementia	MR-IVW	Meta A & B	0.175294	0.310642	1.1916	0.648201	2.19053	0.572553	0.208715	0.313362	0.50538
Dementia	MR-Egger	Meta A & B	-0.213776	0.936351	0.807529	0.128865	5.06036	0.819407	-0.220453	0.937864	0.814164
Dementia	MR-WME	Meta A & B	-0.0136328	0.46832	0.98646	0.393953	2.4701	0.976777	-0.00553491	0.472332	0.99065
AD (IGAP)	MR-IVW	All	-0.121115	0.146339	0.885932	0.665022	1.18022	0.407878	-0.123176	0.148575	0.407074
AD (IGAP)	MR-Egger	All	-0.493285	0.541194	0.610618	0.211399	1.76374	0.362046	-0.49324	0.544916	0.365377
AD (IGAP)	MR-Egger intercept	All	0.00621475	0.00869832	1.00623	0.989225	1.02354	0.474932	0.00618819	0.0087644	0.480151
AD (IGAP)	MR-WME	All	-0.240172	0.212204	0.786492	0.518879	1.19213	0.25772	-0.250874	0.21779	0.24936
NOTE: AD (IGAP) = Alzheimer's Disease (data from International Genomic of Alzheimer's Project); Obs_unadjusted / adjusted = Observational analyses, unadjusted / adjusted for age, sex, socio-economic status, qualification, employment, smoking status, alcohol intake frequency, body mass index, hypertension, comorbidities, and use of sleep-inducing medication; MR = Mendelian randomization; IVW = inv…
*See Methods and Figure 1 in the main text for description of sample groups

## Sheet: STable 7 
STable 7. Associations of genetic score with variables in the models
Variable	Association with genetic score (all SNPs)			Association with genetic score (excluding rs9940646)
	Beta	SE	P-value	Beta	SE	P-value
Exposure
Sleep	-0.0154404	0.000312935	<1E-300	-0.015438	0.000315563	<1E-300
Outcomes
Visual memory test	-0.000449983	0.000187571	0.0164401	-0.000428309	0.000189137	0.0235409
Reaction time test	-0.00018918	5.45904e-05	0.00052937	-0.000184057	5.50462e-05	0.00082674
Decline in visual memory	-0.00233573	0.00295517	0.429301	-0.00218852	0.00297855	0.462486
Decline in reaction time	-0.00792213	0.00755225	0.294189	-0.00642782	0.00759826	0.397575
Dementia	-0.00346634	0.00504975	0.492437	-0.0040758	0.00509218	0.423477
Potential confounders
Age	-0.0018782	0.00234903	0.423963	-0.00246928	0.00236864	0.297185
Sex	0.000702281	0.000589325	0.233391	0.000446237	0.000594243	0.452692
Townsend deprivation index	0.00367346	0.000856099	1.77925e-05	0.00396835	0.000863242	4.28558e-06
Body mass index	0.0125633	0.00139271	1.8688e-19	0.00697052	0.00140444	6.93406e-07
Qualification	-0.00345753	0.0006103	1.46767e-08	-0.00371225	0.000615402	1.61706e-09
Employment
Employed	Ref	Ref	Ref	Ref	Ref	Ref
Retired	-0.0009655	0.0011199	0.388616	-0.0011701	0.0011293	0.300142
Others	0.388616	0.0011615	0.00094353	-0.0042489	0.0011713	0.00028617
Smoking status
Never	Ref	Ref	Ref	Ref	Ref	Ref
Previous	0.001745	0.0006341	0.00592448	0.0015314	0.0006394	0.0166177
Current	-0.0001396	0.0010099	0.890057	-0.0003033	0.0010184	0.76584
Alcohol intake frequency
Rarely	Ref	Ref	Ref	Ref	Ref	Ref
1-2 a week	0.000856	0.0007969	0.28275	0.0010667	0.0008035	0.184321
3-4 a week	-0.0012297	0.0008149	0.131294	-0.0009319	0.0008217	0.256747
Almost daily	-0.0022954	0.0008445	0.00656663	-0.0017332	0.0008515	0.0418039
Hypertension	-0.00144314	0.000588166	0.0141422	-0.00175189	0.000593082	0.00313815
Comorbidities	0.00339802	0.000603034	1.75194e-08	0.0031406	0.000608056	2.40448e-07
Use of sleep-inducing medication	0.00159793	0.00279539	0.567572	0.00210422	0.00281879	0.455366
Note:
Associations were estimated using linear, logistic, or multinomial logistic regression for continuous, binary, or categorical variables (see Supplementary methods). Ref = base category for multinomial logistic regression model.

## Sheet: STable 8
STable 8. Estimation of bias due to sample overlap
Outcome	OLS	N	Proportion of cases	Bias (100% overlap)	Type-1 error rate
Visual memory	0.00991053	395803	–	0.00029267	0.05
Reaction time	0.00556998	395803	–	0.000164488	0.05
Decline in visual memory	-0.0134678	98072	0.042	-0.00039772	0.05
Decline in reaction time	0.0183325	17090	0.036	0.000541382	0.05
Dementia	0.162772	311903	0.0046	0.00480685	0.05
Bias and type-1 error rate were calculated following formula from:
Burgess S, Davies NM, Thompson SG. Bias due to participant overlap in two-sample Mendelian randomization. Genet Epidemiol. 2016;40(7):597-608.
NOTE: OLS = ordinary least square regression estimate of the observational exposure - outcome association (numbers represent effect per SD increase of sleep duration), N = number of observation, Bias (100% overlap) = estimated bias assuming 100% sample overlap
